# Supplementary material for: Drug efficacy on zoonotic nematodes of the Anisakidae family: new metabolic data
Source: Parasitology. 2022 Apr 21;149(8):1065–77. doi: 10.1017/S0031182022000543 (PMC10090616; doi:10.1017/S0031182022000543)
Supplement: Supplementary file 1 [file S0031182022000543sup001.zip]

Archive with 5 entries (5 files):
- S0031182022000543sup001.xlsx
- S0031182022000543sup002.xlsx
- S0031182022000543sup003.xlsx
- S0031182022000543sup004.docx
- S0031182022000543sup005.docx
