# Supplementary material for: Drug efficacy on zoonotic nematodes of the Anisakidae family: new metabolic data
Source: Parasitology. 2022 Apr 21;149(8):1065–77. doi: 10.1017/S0031182022000543 (PMC10090616; doi:10.1017/S0031182022000543)
Supplement: Supplementary file 1 [file S0031182022000543sup001.zip › S0031182022000543sup001.xlsx]

## Sheet: 1
			Atlantic cod	Ct	Ct/Ctstand	Standard deviation %				Baltic cod	Ct	Ct/Ctstand	Standard deviation %
			1	37.0417	2.41431	141.431	ASI			1	Ct	Ct/Ctstand	Standard deviation %
				29.2535	1.90669	90.6688	APE				25.0028	1.48237	48.2374	ASI
	Asi Anisakis simplex s.s.			35.0001	2.28124	128.124	PKR				29.8238	1.7682	76.8199	APE
				16.3422	1.06516	6.51567	PDE				36.1005	2.14034	114.034	PKR
	Ape A. pegreffii			33.2389	2.16645	116.645	COS				33.1704	1.96661	96.6614	PDE
				38.0219	2.4782	147.82	HAD				17.9212	1.06252	6.25179	COS
	Pde Pseudoterranova decipiens			15.3426	1	0	Uni				25.0049	1.4825	48.2496	HAD
											16.8667	1	0	Uni
	Pkr P. krabbei		2	Ct	Ct/Ctstand	Standard deviation %
				29.0435	1.95167	95.1674	ASI			2	Ct	Ct/Ctstand	Standard deviation %
	Cos Contracaecum osculatum			34.9295	2.3472	134.72	APE				23.5503	1.35026	35.0259	ASI
				34.9821	2.35074	135.074	PKR				26.4931	1.51899	51.8987	APE
	Had Hysterothylacium aduncum			16.2442	1.09158	9.15808	PDE				35.9974	2.06391	106.391	PKR
				31.0896	2.08917	108.917	COS				35.9862	2.06328	106.328	PDE
	UNI Anisakidae			35.4701	2.38353	138.353	HAD				17.9246	1.02771	2.77125	COS
				14.8813	1	0	Uni				25.0219	1.43463	43.4632	HAD
	Ct - cycle threshold										17.4413	1	0	Uni
			3	Ct	Ct/Ctstand	Standard deviation %
	Ctstand - cycle threshold of the standard UNI			28.002	1.87893	87.8931	ASI			3	Ct	Ct/Ctstand	Standard deviation %
				21.9956	1.47591	47.5907	APE				28.53	1.68319	68.3186	ASI
				34.1002	2.28812	128.812	PKR				21.04	1.2413	24.1298	APE
				16.7892	1.12655	12.6553	PDE				35.09	2.07021	107.021	PKR
				35.5022	2.3822	138.22	COS				33.79	1.99351	99.351	PDE
				33.0045	2.2146	121.46	HAD				18.01	1.06254	6.25369	COS
				14.9031	1	0	Uni				35.91	2.11858	111.858	HAD
											16.95	1	0	Uni
			4	Ct	Ct/Ctstand	Standard deviation %
				26.5503	1.71388	71.3883	ASI			4	Ct	Ct/Ctstand	Standard deviation %
				24.2259	1.56384	56.384	APE				27.5685	1.85256	85.2557	ASI
				34.9974	2.25916	125.916	PKR				25.0497	1.6833	68.3298	APE
				15.9865	1.03197	3.19669	PDE				31.0246	2.08481	108.481	PKR
				32.0006	2.06572	106.572	COS				35.2442	2.36835	136.835	PDE
				33.0023	2.13038	113.038	HAD				16.2549	1.0923	9.23025	COS
				15.4913	1	0	Uni				37.5425	2.52279	152.279	HAD
											14.8813	1	0	Uni
			5	Ct	Ct/Ctstand	Standard deviation %
				28.0048	1.92252	92.2518	ASI			5	Ct	Ct/Ctstand	Standard deviation %
				27.2618	1.87151	87.1507	APE				24.3422	1.40361	40.3612	ASI
				34.5895	2.37456	137.456	PKR				26.0009	1.49925	49.9251	APE
				16.1704	1.11009	11.0089	PDE				37.016	2.1344	113.44	PKR
				32.1372	2.2062	120.62	COS				37.1832	2.14404	114.404	PDE
				33.1649	2.27675	127.675	HAD				19.4521	1.12164	12.164	COS
				14.5667	1	0	Uni				35.5425	2.04944	104.944	HAD
											17.3426	1	0	Uni

## Sheet: 2
C. osculatum
		IVM						PYR
	Control	1,56 μg/mL	3,125 μg/mL	6,25 μg/mL			Control	1,56 μg/mL	3,125 μg/mL	6,25 μg/mL
3h	1 A/B	2 A/B	3 A/B	4 A/B		3h	1 A/B	2 A/B	3 A/B	4 A/B		In each well (1-16) ten larvae vere cultured. Four of them (A) were subjected for RNA isolation and six (B) for biochemical analyses.
6h	5 A/B	6 A/B	7 A/B	8 A/B		6h	5 A/B	6 A/B	7 A/B	8 A/B					In total 2 drugs x 16 wells x 10 larvae = 320 larvae
9h	9 A/B	10 A/B	11 A/B	12 A/B		9h	9 A/B	10 A/B	11 A/B	12 A/B
12h	13 A/B	14 A/B	15 A/B	16 A/B		12h	13 A/B	14 A/B	15 A/B	16 A/B
P. decipiens
		IVM						PYR
	Control	1,56 μg/mL	3,125 μg/mL	6,25 μg/mL			Control	1,56 μg/mL	3,125 μg/mL	6,25 μg/mL
3h	1 A/B	2 A/B	3 A/B	4 A/B		3h	1 A/B	2 A/B	3 A/B	4 A/B
6h	5 A/B	6 A/B	7 A/B	8 A/B		6h	5 A/B	6 A/B	7 A/B	8 A/B		In each well (1-24) six larvae vere cultured. Three of them (A) were subjected for RNA isolation and three (B) for biochemical analyses.
9h	9 A/B	10 A/B	11 A/B	12 A/B		9h	9 A/B	10 A/B	11 A/B	12 A/B					In total 2 drugs x 24 wells x 6 larvae = 288 larvae
12h	13 A/B	14 A/B	15 A/B	16 A/B		12h	13 A/B	14 A/B	15 A/B	16 A/B
24h	17 A/B	18 A/B	19 A/B	20 A/B		24h	17 A/B	18 A/B	19 A/B	20 A/B
72h	21 A/B	22 A/B	23 A/B	24 A/B		72h	21 A/B	22 A/B	23 A/B	24 A/B
