# Supplementary material for: Drug efficacy on zoonotic nematodes of the Anisakidae family: new metabolic data
Source: Parasitology. 2022 Apr 21;149(8):1065–77. doi: 10.1017/S0031182022000543 (PMC10090616; doi:10.1017/S0031182022000543)
Supplement: Supplementary file 1 [file S0031182022000543sup001.zip › S0031182022000543sup002.xlsx]

## Sheet: Arkusz1
Comparison of Survival Curves C. osculatum PYR			Comparison of Survival Curves C. osculatum IVM
Log-rank (Mantel-Cox) test (recommended)			Log-rank (Mantel-Cox) test (recommended)
Chi square	4.824		Chi square	5.761
df	3		df	3
P value	0.1852		P value	0.1238
P value summary	ns		P value summary	ns
Are the survival curves sig different?	No		Are the survival curves sig different?	No
Logrank test for trend (recommended)			Logrank test for trend (recommended)
Chi square	2.894		Chi square	4.528
df	1		df	1
P value	0.0889		P value	0.0333
P value summary	ns		P value summary	*
Sig. trend?	No		Sig. trend?	Yes
Comparison of Survival Curves P.decipiens PYR			Comparison of Survival Curves P.decipiens IVM
Log-rank (Mantel-Cox) test (recommended)			Log-rank (Mantel-Cox) test (recommended)
Chi square	6.333		Chi square	3
df	3		df	3
P value	0.0965		P value	0.3916
P value summary	ns		P value summary	ns
Are the survival curves sig different?	No		Are the survival curves sig different?	No
Logrank test for trend (recommended)			Logrank test for trend (recommended)
Chi square	5.4		Chi square	1.8
df	1		df	1
P value	0.0201		P value	0.1797
P value summary	*		P value summary	ns
Sig. trend?	Yes		Sig. trend?	No
