# Supplementary material for: Drug efficacy on zoonotic nematodes of the Anisakidae family: new metabolic data
Source: Parasitology. 2022 Apr 21;149(8):1065–77. doi: 10.1017/S0031182022000543 (PMC10090616; doi:10.1017/S0031182022000543)
Supplement: Supplementary file 1 [file S0031182022000543sup001.zip › S0031182022000543sup003.xlsx]

## Sheet: Actin
Species	Drug	Gene	Source of Variation	% of total variation	P value	P value summary	Significant?
C. osculatum	PYR	actin	drug concentration x time	13.91	0.6361	ns	No
			drug concentration	3.408	0.5127	ns	No
			time	14.48	0.2538	ns	No
C. osculatum	IVM	actin	drug concentration x time	27.56	0.0008	***	Yes
			drug concentration	6.882	0.0492	*	Yes
			time	45.52	0.0062	**	Yes
P. decipiens	PYR	actin	drug concentration x time	13.96	0.6696	ns	No
			drug concentration	1.44	0.6063	ns	No
			time	22.74	0.1573	ns	No
P. decipiens	IVM	actin	drug concentration x time	33.58	0.001	**	Yes
			drug concentration	9.114	0.025	*	Yes
			time	26.69	0.02	*	Yes

## Sheet: GABA gene
Species	Drug	Gene	Source of Variation	% of total variation	P value	P value summary	Significant?
C. osculatum	IVM	GABA 1	drug concentration x time	15.7	0.0138	*	Yes
			drug concentration	6.761	0.0223	*	Yes
			time	59.96	0.0009	***	Yes
P. decipiens	IVM	GABA 1	drug concentration x time	21.31	0.0467	*	Yes
			drug concentration	2.788	0.2704	ns	No
			time	39.8	0.0175	*	Yes

## Sheet: AChRs genes
Species	Drug	Gene	Source of Variation	% of total variation	P value	P value summary	Significant?
C. osculatum	PYR	unc 63	drug concentration x time	1.262	0.0028	**	Yes
			drug concentration	0.31	0.1354	ns	No
			time	97.21	<0,0001	****	Yes
C. osculatum	PYR	unc 38	drug concentration x time	2.096	<0,0001	****	Yes
			drug concentration	0.4493	<0,0001	****	Yes
			time	97.29	<0,0001	****	Yes
C. osculatum	PYR	unc 29	drug concentration x time	12.62	0.2465	ns	No
			drug concentration	3.051	0.2956	ns	No
			time	51.22	0.0143	*	Yes
C. osculatum	PYR	arc 8	drug concentration x time	16.41	0.0815	ns	No
			drug concentration	3.814	0.2189	ns	No
			time	50.11	0.0121	*	Yes
C. osculatum	PYR	ric 3	drug concentration x time	18.81	0.0038	**	Yes
			drug concentration	7.007	0.0348	*	Yes
			time	56.76	0.0023	**	Yes
P. decipiens	PYR	unc 63	drug concentration x time	13.2	<0,0001	****	Yes
			drug concentration	2.448	0.0029	**	Yes
			time	81.94	<0,0001	****	Yes
P. decipiens	PYR	unc 38	drug concentration x time	0.6289	0.5239	ns	No
			drug concentration	0.1081	0.4335	ns	No
			time	96.91	<0,0001	****	Yes
P. decipiens	PYR	unc 29	drug concentration x time	37.48	0.0005	***	Yes
			drug concentration	9.761	0.0016	**	Yes
			time	23.83	0.0404	*	Yes
P. decipiens	PYR	arc 8	drug concentration x time	27.51	0.0111	*	Yes
			drug concentration	4.044	0.1242	ns	No
			time	33.59	0.0181	*	Yes
P. decipiens	PYR	ric 3	drug concentration x time	12.12	0.1667	ns	No
			drug concentration	1.279	0.4199	ns	No
			time	58.68	0.0063	**	Yes

## Sheet: ABC transporter gene
Species	Drug	Gene	Source of Variation	% of total variation	P value	P value summary	Significant?
C. osculatum	PYR	pgp -1	drug concentration x time	8.201	<0,0001	****	Yes
			drug concentration	2.187	0.0048	**	Yes
			time	85.73	<0,0001	****	Yes
C. osculatum	IVM	pgp -1	drug concentration x time	33.48	<0,0001	****	Yes
			drug concentration	4.391	0.0581	ns	No
			time	47.29	0.0002	***	Yes
P. decipiens	PYR	pgp -1	drug concentration x time	24.2	<0,0001	****	Yes
			drug concentration	11.15	0.0002	***	Yes
			time	50.42	<0,0001	****	Yes
P. decipiens	IVM	pgp -1	drug concentration x time	40.54	<0,0001	****	Yes
			drug concentration	4.668	0.0244	*	Yes
			time	28.1	0.0087	**	Yes

## Sheet: GST
Species	Drug	Enzyme	Source of Variation	% of total variation	P value	P value summary	Significant?
C. osculatum	PYR	GST	drug concentration x time	78.95	<0,0001	****	Yes
			drug concentration	1.004	0.0001	***	Yes
			time	19.61	<0,0001	****	Yes
C. osculatum	IVM	GST	drug concentration x time	42.46	<0,0001	****	Yes
			drug concentration	3.696	<0,0001	****	Yes
			time	53.09	<0,0001	****	Yes
P. decipiens	PYR	GST	drug concentration x time	30.59	<0,0001	****	Yes
			drug concentration	2.092	<0,0001	****	Yes
			time	66.92	<0,0001	****	Yes
P. decipiens	IVM	GST	drug concentration x time	30.07	<0,0001	****	Yes
			drug concentration	6.654	<0,0001	****	Yes
			time	62.73	<0,0001	****	Yes

## Sheet: Oxidative enzymes' genes
Species	Drug	Gene	Source of Variation	% of total variation	P value	P value summary	Significant?
C. osculatum	PYR	gst	drug concentration x time	50.72	<0,0001	****	Yes
			drug concentration	12.68	0.0035	**	Yes
			time	25.18	0.0066	**	Yes
C. osculatum	PYR	sod	drug concentration x time	10.39	<0,0001	****	Yes
			drug concentration	2.356	<0,0001	****	Yes
			time	86.93	<0,0001	****	Yes
C. osculatum	PYR	cat	drug concentration x time	0.8526	<0,0001	****	Yes
			drug concentration	0.224	0.0016	**	Yes
			time	98.76	<0,0001	****	Yes
C. osculatum	IVM	gst	drug concentration x time	3.515	0.0871	ns	No
			drug concentration	0.7046	0.2683	ns	No
			time	89.29	<0,0001	****	Yes
C. osculatum	IVM	sod	drug concentration x time	25.14	<0,0001	****	Yes
			drug concentration	1.414	0.0004	***	Yes
			time	72.98	<0,0001	****	Yes
C. osculatum	IVM	cat	drug concentration x time	3.597	<0,0001	****	Yes
			drug concentration	0.2011	0.0818	ns	No
			time	95.3	<0,0001	****	Yes
P. decipiens	PYR	gst	drug concentration x time	37.64	<0,0001	****	Yes
			drug concentration	3.777	0.1345	ns	No
			time	31.65	0.019	*	Yes
P. decipiens	PYR	sod	drug concentration x time	23.88	0.0385	*	Yes
			drug concentration	4.879	0.2891	ns	No
			time	28.32	0.0628	ns	No
P. decipiens	PYR	cat	drug concentration x time	26.65	0.0075	**	Yes
			drug concentration	4.507	0.1326	ns	No
			time	36.09	0.0321	*	Yes
P. decipiens	IVM	gst	drug concentration x time	18.97	0.0189	*	Yes
			drug concentration	3.297	0.156	ns	No
			time	50.66	0.011	*	Yes
P. decipiens	IVM	sod	drug concentration x time	57.6	<0,0001	****	Yes
			drug concentration	12.45	<0,0001	****	Yes
			time	29.04	<0,0001	****	Yes
P. decipiens	IVM	cat	drug concentration x time	21.14	0.1078	ns	No
			drug concentration	19.45	0.0019	**	Yes
			time	19.38	0.0835	ns	No

## Sheet: TAC
Species	Drug	Analysis	Source of Variation	% of total variation	P value	P value summary	Significant?
C. osculatum	PYR	TAC	drug concentration x time	9.085	<0,0001	****	Yes
			drug concentration	0.8183	<0,0001	****	Yes
			time	89.67	<0,0001	****	Yes
C. osculatum	IVM	TAC	drug concentration x time	56.39	<0,0001	****	Yes
			drug concentration	8.841	<0,0001	****	Yes
			time	34.46	<0,0001	****	Yes
P. decipiens	PYR	TAC	drug concentration x time	49.11	<0,0001	****	Yes
			drug concentration	0.1652	0.0002	***	Yes
			time	50.12	<0,0001	****	Yes
P. decipiens	IVM	TAC	drug concentration x time	5.83	<0,0001	****	Yes
			drug concentration	0.4395	<0,0001	****	Yes
			time	93.44	<0,0001	****	Yes
